# Supplementary material for: Preoperative Very-Low-Calorie Ketogenic Diet Versus Low-Calorie Diet in Bariatric Surgery: A Prospective Comparative Study
Source: Nutrients. 2026 May 7;18(10):1484. doi: 10.3390/nu18101484 (PMC13209499; doi:10.3390/nu18101484)
Supplement: Supplementary file 1 [file nutrients-18-01484-s001.zip]

Archive with 8 entries (8 files):
- Supplementary Figure S1.pdf
- Supplementary Figures S2.pdf
- Supplementary Figures S3.pdf
- Supplementary Figures S4.pdf
- Supplementary Figures S5.pdf
- Supplementary Table S1.pdf
- Supplementary Table S2.pdf
- Supplementary Table S3.pdf
